# Supplementary material for: Strong effect of demographic changes on Tuberculosis susceptibility in South Africa
Source: PLOS Glob Public Health. 2024 Jul 23;4(7):e0002643. doi: 10.1371/journal.pgph.0002643 (PMC11265723; doi:10.1371/journal.pgph.0002643)
Supplement: S1 Data — (XLSX) [file pgph.0002643.s002.xlsx]

## Sheet: Sheet2
Common Risk Factor - Genotyped
	exp(Est.)	0.025	0.975	z	p. val
------------------------	-----------	---------	---------	----------	---------
(Intercept)	0.2413	0.03093	1.88255	-1.3564	0.17497
Residence - Town	1.98271	0.97168	4.04575	1.881	0.05997
Gender - Male	1.96461	0.95072	4.05976	1.8235	0.06823
age	1.00594	0.97776	1.03494	0.4087	0.68276
SES	0.94186	0.8392	1.05707	-1.01733	0.309
Smoker	1.10003	0.52164	2.31972	0.25044	0.80225
diabetes	1.54904	0.38883	6.1711	0.62055	0.5349
n =159
Pseudo-R² (Cragg-Uhler) = 0.09477
AIC = 197.74591

## Sheet: Sheet1
	Common Risk Factor - Genotyped
Common Risk Factor - PC Corrected	exp(Est.)	0.025	0.975	z	val.	p
------------------------	-------------	---------	-------------------	----------	---------
(Intercept)	0.16346	0.01499	1.78209	-1.48594	0.1373
Residence -Town	2.21482	0.90952	5.3934	1.75111	0.07993
Gender - Male	2.012	0.90874	4.45466	1.724	0.08471
age	1.00552	0.97293	1.0392	0.32766	0.74317
SES	0.92862	0.81223	1.06169	-1.08386	0.27843
Smoker	1.25964	0.55876	2.83969	0.55657	0.57782
diabetes	2.24741	0.45652	11.0638	0.99576	0.31937
PC1	0.0006	0	22.6453	-1.37975	0.16766
PC2	0.00683	2e-05	2.16419	-1.69718	0.08966
PC3	15973.7	0.00429	5.95359e+10	1.2537	0.20995
PC4	2e-05	0	15.5618	-1.56807	0.11686
PC5	722.459	1.19404	437125	2.01423	0.04399
PC6	0.04916	0	1421.74	-0.57483	0.5654
PC7	1092.98	0.01455	8.2095e+07	1.22148	0.2219
PC8	189.156	0.00734	4.87256e+06	1.01169	0.31169
PC9	0.02898	1e-05	56.9765	-0.9152	0.36009
PC10	27.8984	0.06139	12679.2	1.06614	0.28636
n = 159
Pseudo-R² (Cragg-Uhler) = 0.22548
AIC = 201.18264

## Sheet: Sheet3
SES Model - Genotyped
-----------------------------------------------------------------------------------
	exp(Est.)	0.025	0.975	z	val.	p
----------------------------	-----------	---------	------------	----------	---------
(Intercept)	54.4273	0.95014	3117.76	1.9352	0.05297
Residence - Town	1.88402	0.90268	3.93224	1.68723	0.09156
Gender - Male	1.90755	0.90192	4.03445	1.68986	0.09105
SES	0.47833	0.30398	0.7527	-3.18817	0.00143
age	0.90618	0.84167	0.97563	-2.61483	0.00893
Smoker	1.04362	0.47793	2.27886	0.10715	0.91467
diabetes	1.47604	0.35612	6.11786	0.53672	0.59146
SES:age	1.01427	1.00509	1.02355	3.0531	0.00226
n =159
Pseudo-R² (Cragg-Uhler) = 0.18265
AIC = 188.80174, BIC = 213.35297

## Sheet: Sheet4
SES Model - PC Corrected
	exp(Est.)	0.025	0.975	z	val.	p
----------------------------	-----------	---------	------------------	----------	---------
(Intercept)	22.3471	0.33194	1504.45	1.4465	0.14804
Residence - Town	2.02143	0.81145	5.03564	1.51131	0.13071
Gender - Male	1.93767	0.85214	4.40604	1.57822	0.11452
SES	0.50102	0.31461	0.79788	-2.91102	0.0036
age	0.91512	0.84854	0.98693	-2.30119	0.02138
Smoker1	1.17049	0.50516	2.71208	0.36718	0.71349
diabetes1	2.20853	0.43969	11.0934	0.96215	0.33597
PC1	0.0009	0	17.5088	-1.3921	0.16389
PC2	0.01331	4e-05	4.82099	-1.43673	0.15079
PC3	738.103	0.00052	1.05773e+09	0.91312	0.36118
PC4	8e-05	0	28.1386	-1.44613	0.14814
PC5	373.657	0.61851	225737	1.81292	0.06984
PC6	0.01964	0	382.599	-0.77985	0.43548
PC7	330.308	0.0059	1.85008e+07	1.03974	0.29846
PC8	285.485	0.01339	6.08504e+06	1.11185	0.2662
PC9	0.04263	2e-05	80.6898	-0.81953	0.41248
PC10	26.7195	0.05148	13867.3	1.02997	0.30302
SES:age	1.01326	1.00375	1.02286	2.73807	0.00618
n =159
Pseudo-R² (Cragg-Uhler) = 0.28796
AIC = 194.61174, BIC = 249.85202

## Sheet: Sheet5
Residence Model - Genotyped
	exp(Est.)	0.025	0.975	z	val.	p
----------------------------	-----------	---------	----------	----------	---------
(Intercept)	0.18649	0.01657	2.09876	-1.35972	0.17392
Residence - Town	3.58674	1.04941	12.259	2.03687	0.04166
Birthplace - Rural0	2.65064	0.70405	9.97918	1.44118	0.14953
Gender - Male	2.03517	0.94626	4.37715	1.8186	0.06897
age	1.00094	0.97167	1.03109	0.06215	0.95044
SES	0.93099	0.82176	1.05473	-1.12309	0.2614
Smoker1	1.05022	0.48327	2.2823	0.12373	0.90153
diabetes1	1.80201	0.4222	7.69116	0.79537	0.4264
Residence - Town:Birthplace - Rural0	0.41289	0.05817	2.93094	-0.8846	0.37637
n =142
Pseudo-R² (Cragg-Uhler) = 0.10291
AIC = 185.99269, BIC = 212.59513

## Sheet: Sheet6
Residence Model - PC Corrected
	exp(Est.)	0.025	0.975	z	val.	p
----------------------------	--------------	---------	----------------------	----------	---------
(Intercept)	0.36382	0.02091	6.3287	-0.69383	0.48779
Residence -Town	1.96317	0.46627	8.26561	0.9197	0.35773
Birthplace - Rural	0.94733	0.19593	4.58041	-0.0673	0.94634
Gender - Male	1.92118	0.82393	4.47963	1.51161	0.13063
age	0.99605	0.96187	1.03145	-0.22214	0.82421
SES	0.89668	0.77557	1.03671	-1.47302	0.14074
Smoker	1.31683	0.5589	3.10261	0.62944	0.52906
diabetes	2.25539	0.45107	11.277	0.99045	0.32195
PC1	0.00074	0	95.9707	-1.20014	0.23009
PC2	0.00616	1e-05	3.21296	-1.59434	0.11086
PC3	248821	0.00291	2.1251e+13	1.33339	0.1824
PC4	2e-05	0	127.119	-1.35399	0.17574
PC5	600.437	0.55582	648632	1.79517	0.07263
PC6	0.04206	0	3159.87	-0.55317	0.58015
PC7	927.82	0.00221	3.90227e+08	1.03419	0.30105
PC8	216.662	0.0035	1.34235e+07	0.95534	0.33941
PC9	0.02443	1e-05	42.4512	-0.9752	0.32946
PC10	625.863	0.12047	3.25147e+06	1.47513	0.14018
Residence -Town:Birthplace - Rural0	1.48183	0.16013	13.7129	0.34642	0.72903
n = 142
Pseudo-R² (Cragg-Uhler) = 0.23850
AIC = 190.26598
